# Supplementary material for: Causal relationship, shared genes between rheumatoid arthritis and pulp and periapical disease: evidence from GWAS and transcriptome data
Source: Front Immunol. 2024 Sep 13;15:1440753. doi: 10.3389/fimmu.2024.1440753 (PMC11427265; doi:10.3389/fimmu.2024.1440753)
Supplement: Supplementary file 1 [file Table1.xlsx]

## Sheet: Table S1
Table S1 Instrumental variables closely associated with RA in this study.
Name	SNP	effect_allele	other_allele	EAF	beta	SE	P-value	R2	F
1	rs10261758	A	G	0.710671	-0.081	0.0143	1.46599e-08	7.68886e-05	32.0845
2	rs10797431	T	G	0.403594	-0.074	0.0129	1.064e-08	7.88583e-05	32.9065
3	rs111469885	A	G	0.096066	-0.1235	0.0222	2.65003e-08	7.4164e-05	30.9475
4	rs112447135	C	A	0.0422291	-0.2036	0.0431	2.36499e-06	5.3478e-05	22.3151
5	rs11265409	T	C	0.0271374	0.1723	0.0374	4.03404e-06	5.08631e-05	21.2239
6	rs116073124	C	T	0.0143901	0.3267	0.0716	4.98104e-06	4.9894e-05	20.8195
7	rs117337938	G	T	0.0195934	0.2845	0.0564	4.56499e-07	6.09786e-05	25.4451
8	rs11889341	T	C	0.249601	0.1232	0.0146	2.70894e-17	0.000170624	71.2055
9	rs12232384	A	C	0.278708	0.0775	0.0143	6.02393e-08	7.03879e-05	29.3717
10	rs150273297	A	T	0.146593	-0.0978	0.0193	3.90301e-07	6.15366e-05	25.678
11	rs1660322	C	T	0.309871	0.0715	0.0137	1.82201e-07	6.5274e-05	27.2376
12	rs1776616	G	A	0.664992	0.0832	0.0139	2.40802e-09	8.58573e-05	35.8274
13	rs2088189	C	A	0.0489744	0.1763	0.0372	2.16098e-06	5.38261e-05	22.4604
14	rs2098216	C	A	0.0840805	0.106	0.0228	3.476e-06	5.17985e-05	21.6142
15	rs2156698	A	G	0.4561	-0.0745	0.0131	1.43701e-08	7.75057e-05	32.3421
16	rs231806	G	C	0.634449	0.0716	0.0135	1.16899e-07	6.74104e-05	28.1291
17	rs2409780	C	T	0.387558	0.101	0.0147	5.37403e-12	0.000113124	47.207
18	rs2476601	G	A	0.886883	-0.3076	0.0253	6.25029e-34	0.00035414	147.819
19	rs2647166	A	T	0.621807	0.0681	0.0137	6.65902e-07	5.92141e-05	24.7088
20	rs28362859	C	A	0.100049	0.1465	0.0205	9.89692e-13	0.00012238	51.07
21	rs3093017	G	C	0.545899	-0.1179	0.0128	4.33611e-20	0.00020329	84.841
22	rs3130384	C	T	0.416375	0.0622	0.0135	4.08498e-06	5.08731e-05	21.2281
23	rs34352762	T	C	0.280829	-0.0678	0.0147	4.22396e-06	5.098e-05	21.2727
24	rs34536443	C	G	0.0427749	-0.2367	0.0427	3.03403e-08	7.36387e-05	30.7283
25	rs35139284	T	C	0.319092	0.5387	0.0149	1e-200	0.00312292	1307.13
26	rs3757387	C	T	0.34443	0.1086	0.0147	1.46589e-13	0.000130787	54.5787
27	rs4287780	T	C	0.221518	-0.072	0.0156	4.15997e-06	5.10494e-05	21.3017
28	rs4410848	T	A	0.224341	0.0736	0.0154	1.75001e-06	5.47379e-05	22.8408
29	rs4530293	C	G	0.605976	0.0674	0.0146	4.17802e-06	5.10728e-05	21.3114
30	rs4592664	C	T	0.191838	-0.0758	0.0162	2.90001e-06	5.24666e-05	21.8931
31	rs4924514	G	T	0.397261	0.0725	0.0142	3.39297e-07	6.24697e-05	26.0674
32	rs56074741	T	A	0.237041	-0.0722	0.0157	4.29705e-06	5.06816e-05	21.1482
33	rs56376587	C	A	0.429311	0.0785	0.0133	3.76799e-09	8.34828e-05	34.8365
34	rs566128	A	G	0.341015	-0.0632	0.0137	4.15901e-06	5.09998e-05	21.2809
35	rs5754100	C	T	0.244139	0.086	0.015	9.20407e-09	7.8773e-05	32.871
36	rs5757628	A	G	0.427512	0.0966	0.0157	7.58001e-10	9.07221e-05	37.8576
37	rs57967133	T	C	0.152942	-0.1085	0.0231	2.70097e-06	5.28701e-05	22.0614
38	rs58107865	C	G	0.186986	-0.1156	0.0233	6.69299e-07	5.89896e-05	24.6151
39	rs591549	C	T	0.656845	-0.0915	0.018	3.72297e-07	6.19252e-05	25.8402
40	rs62242117	A	G	0.0651555	0.1322	0.0285	3.40001e-06	5.15642e-05	21.5165
41	rs62342601	A	G	0.15026	0.0925	0.0195	2.053e-06	5.39248e-05	22.5015
42	rs67167367	T	C	0.748275	-0.1133	0.0211	7.50793e-08	6.90975e-05	28.8332
43	rs6906714	G	A	0.134034	0.2289	0.0182	2.20902e-36	0.00037895	158.178
44	rs6910879	G	A	0.0720643	0.5436	0.0401	7.10068e-42	0.000440227	183.767
45	rs6924682	G	T	0.199902	0.0879	0.0176	6.25893e-07	5.97756e-05	24.9431
46	rs6930052	T	A	0.0356686	-0.2124	0.0352	1.65901e-09	8.72536e-05	36.4101
47	rs71508903	T	C	0.210869	0.0872	0.0157	2.536e-08	7.39263e-05	30.8483
48	rs7180071	G	A	0.705584	-0.0656	0.014	2.70901e-06	5.2617e-05	21.9558
49	rs72707941	T	C	0.177224	0.0761	0.0165	4.15002e-06	5.09773e-05	21.2716
50	rs74625075	T	A	0.058353	-0.1291	0.0282	4.689e-06	5.02261e-05	20.9581
51	rs76153210	T	C	0.0826303	0.1151	0.0232	6.80801e-07	5.89857e-05	24.6135
52	rs7731626	A	G	0.278947	-0.1343	0.0157	9.77462e-18	0.000175337	73.173
53	rs78019882	G	C	0.0869404	0.1126	0.0215	1.555e-07	6.57308e-05	27.4282
54	rs7907829	T	G	0.349323	0.0672	0.0133	4.25804e-07	6.11795e-05	25.529
55	rs8002731	C	A	0.325472	-0.0717	0.0137	1.76799e-07	6.56396e-05	27.3902
56	rs9258191	C	A	0.0889062	-0.1787	0.0214	7.20775e-17	0.000167088	69.73
57	rs9277398	C	T	0.380897	-0.121	0.0138	1.44911e-18	0.000184217	76.8795
58	rs9318056	C	T	0.458535	-0.071	0.0152	3.03403e-06	5.22883e-05	21.8186
59	rs9494894	C	T	0.0417083	0.1726	0.031	2.48399e-08	7.42888e-05	30.9996

## Sheet: Table S2
Table S2 Instrumental variables closely associated with IRP in this study.
Name	SNP	effect_allele	other_allele	EAF	beta	SE	P-value	R2	F
1	rs10791222	C	T	0.5713	-0.0927	0.02	3.53199e-06	5.14843e-05	21.4831
2	rs11971756	C	G	0.2852	0.1072	0.0219	9.60904e-07	5.74214e-05	23.9607
3	rs13254216	C	T	0.069	0.2198	0.0392	2.07898e-08	7.53439e-05	31.4399
4	rs144614916	C	A	0.01272	0.4164	0.0907	4.41896e-06	5.05106e-05	21.0768
5	rs149942043	A	G	0.1668	0.1245	0.0272	4.49801e-06	5.02084e-05	20.9507
6	rs17088360	T	C	0.1519	0.1263	0.0276	4.70197e-06	5.01839e-05	20.9405
7	rs17190106	A	G	0.08969	0.1585	0.0346	4.66702e-06	5.029e-05	20.9848
8	rs17242647	G	A	0.1125	0.1456	0.0316	3.96798e-06	5.08773e-05	21.2298
9	rs17657363	C	T	0.1838	0.1339	0.0255	1.58201e-07	6.60769e-05	27.5727
10	rs4655357	G	A	0.2041	0.1162	0.0246	2.28302e-06	5.34707e-05	22.3121
11	rs58953857	A	G	0.05099	0.2203	0.0455	1.25499e-06	5.61797e-05	23.4425
12	rs61065370	G	A	0.2024	-0.1174	0.0249	2.298e-06	5.32736e-05	22.2298
13	rs74756344	G	A	0.01158	0.4447	0.096	3.58996e-06	5.14241e-05	21.458
14	rs9388673	T	A	0.8395	-0.1264	0.0273	3.597e-06	5.13741e-05	21.4371
